# Supplementary material for: Identification and Pathogenicity of Fusarium Species from Herbaceous Plants on Grassland in Qiaojia County, China
Source: Microorganisms. 2025 Jan 8;13(1):113. doi: 10.3390/microorganisms13010113 (PMC11767762; doi:10.3390/microorganisms13010113)
Supplement: Supplementary file 1 [file microorganisms-13-00113-s001.zip]

Archive with 2 entries (2 files):
- Revised Supplementary Material Figure1-10.pdf
- Revised Supplementary Material Table S1-S3.pdf
